# Supplementary material for: Proteomic profiling of the weed feverfew, a neglected pollen allergen source
Source: Sci Rep. 2017 Jul 20;7:6049. doi: 10.1038/s41598-017-06213-z (PMC5519751; doi:10.1038/s41598-017-06213-z)
Supplement: Supplementary file 2 — Supplementary Table S3 [file 41598_2017_6213_MOESM2_ESM.xls]

## Sheet: LC MS-MS
		Accession	-10lgP	Coverage (%)	#Peptides	#Unique	Avg. Mass	Description
	1	gi|115479211	148.22	40	8	8	17130	Os09g0420800 [Oryza sativa Japonica Group] gi|242044708|ref|XP_002460225.1| hypothetical protein SORBIDRAFT_02g024880 [Sorghum bicolor] gi|357158453|ref|XP_003578133.1| PREDICTED: ubiquitin-NEDD8-like protein RUB1 [Brachy...
	2	gi|823267491	148.22	21	8	8	33772	PREDICTED: ubiquitin-NEDD8-like protein RUB2 [Gossypium raimondii]
	3	gi|970033754	118.72	18	7	7	39940	PREDICTED: elongation factor 1-alpha-like [Solanum pennellii]
	4	gi|470102732	124.88	14	6	6	40454	PREDICTED: ferredoxin--NADP reductase, leaf isozyme, chloroplastic [Fragaria vesca subsp. vesca]
	5	gi|817033923	116.16	29	6	6	15066	Par h I precursor [Parthenium hysterophorus]
	6	gi|748992753	134.68	17	7	6	55586	ATP synthase CF1 alpha subunit (plastid) [Liatris squarrosa]
	7	gi|58013197	125.94	16	5	5	41819	actin [Isatis tinctoria]
	8	gi|75313216	97.7	12	5	5	42593	RecName: Full=S-adenosylmethionine synthase 2; Short=AdoMet synthase 2; AltName: Full=Methionine adenosyltransferase 2; Short=MAT 2 gi|5923879|gb|AAD56396.1|AF183891_1 S-adenosyl-L-methionine synthetase [Petunia x hybr...
	9	gi|1706276	102.47	34	5	5	9363	RecName: Full=Cysteine proteinase inhibitor A; AltName: Full=Cystatin-A; AltName: Full=SCA [Helianthus annuus]
	10	gi|976902802	199.31	36	6	5	22697	Superoxide dismutase, copper/zinc binding domain-containing protein [Cynara cardunculus var. scolymus]
	11	gi|470127183	126.38	16	7	5	59132	PREDICTED: ATP synthase subunit beta, mitochondrial-like [Fragaria vesca subsp. vesca]
	12	gi|720041636	97.88	4	4	4	56877	PREDICTED: protein disulfide-isomerase [Nelumbo nucifera]
	13	gi|694318830	81.25	11	4	4	42016	PREDICTED: sedoheptulose-1,7-bisphosphatase, chloroplastic-like [Pyrus x bretschneideri]
	14	gi|976918965	103.27	23	6	3	34511	Aldolase-type TIM barrel [Cynara cardunculus var. scolymus]
	15	gi|762061067	127.76	38	4	3	10039	acyl-CoA binding protein 6 [Helianthus annuus]
	16	gi|165909672	119.86	27	4	3	18973	chalcone isomerase [Helianthus annuus]
	17	gi|976908502	104.95	11	4	3	43692	Aldolase-type TIM barrel [Cynara cardunculus var. scolymus]
	18	gi|113476	125.1	11	3	3	43665	RecName: Full=Pectate lyase 1; AltName: Full=Antigen Amb a I; AltName: Full=Antigen E; Short=AgE; AltName: Full=Pollen allergen Amb a 1.2; AltName: Full=Protein AaBA; AltName: Allergen=Amb a 1.2; Flags: Precursor [Ambrosi...
	19	gi|130270	107.57	39	3	3	10359	RecName: Full=Plastocyanin [Lactuca sativa] gi|229615|prf||765954A plastocyanin
	20	gi|302595736	82.32	12	3	3	28135	RecName: Full=Oxygen-evolving enhancer protein 2, chloroplastic; Short=OEE2; AltName: Full=23 kDa subunit of oxygen evolving system of photosystem II; AltName: Full=23 kDa thylakoid membrane protein; AltName: Full=OEC ...
	21	gi|823226051	82.22	11	3	3	17491	PREDICTED: peroxiredoxin-2B-like [Gossypium raimondii] gi|763787234|gb|KJB54230.1| hypothetical protein B456_009G026300 [Gossypium raimondii]
	22	gi|747054816	77.69	7	3	3	57031	PREDICTED: serine hydroxymethyltransferase, mitochondrial [Sesamum indicum]
	23	gi|976916607	75.79	12	3	3	35672	Aldolase-type TIM barrel [Cynara cardunculus var. scolymus]
	24	gi|803378277	65.03	15	3	3	18911	beta-tubulin, partial [Camelina sp. CameTUB5]
	25	gi|703117213	63.32	11	3	3	32008	40S ribosomal protein SA [Morus notabilis] gi|587899904|gb|EXB88275.1| 40S ribosomal protein SA [Morus notabilis]
	26	gi|901792859	59.33	7	3	3	44260	Serine--glyoxylate aminotransferase [Zostera marina]
	27	gi|747049118	57.68	5	3	3	63322	PREDICTED: phosphoglucomutase, cytoplasmic [Sesamum indicum] gi|747049120|ref|XP_011070594.1| PREDICTED: phosphoglucomutase, cytoplasmic [Sesamum indicum]
	28	gi|62249470	84.3	17	3	3	9311	calcium-binding protein isoallergen 1 [Ambrosia artemisiifolia]
	29	gi|669124922	87.75	6	5	3	68001	aurone synthase [Coreopsis grandiflora]
	30	gi|698946330	168.93	18	9	3	70898	putative heat shock protein, partial [Taraxacum brevicorniculatum]
	31	gi|659121409	139.87	28	8	3	35736	PREDICTED: malate dehydrogenase, cytoplasmic [Cucumis melo]
	32	gi|976896497	154.96	52	8	3	16429	Calcium-binding EF-hand [Cynara cardunculus var. scolymus]
	33	gi|976902600	178.11	17	14	3	89412	Cobalamin-independent methionine synthase, partial [Cynara cardunculus var. scolymus]
	34	gi|225444649	80.61	13	4	2	26396	PREDICTED: 20 kDa chaperonin, chloroplastic [Vitis vinifera] gi|731406249|ref|XP_010656096.1| PREDICTED: 20 kDa chaperonin, chloroplastic [Vitis vinifera] gi|50660327|gb|AAT80888.1| chloroplast chaperonin 21 [Vitis vinife...
	35	gi|729420144	86.88	15	2	2	21848	PREDICTED: nascent polypeptide-associated complex subunit alpha-like protein 3 [Tarenaya hassleriana]
	36	gi|118012	82.44	17	2	2	11929	RecName: Full=Cytochrome c
	37	gi|976905234	79.59	12	2	2	20251	Ribosomal protein L7/L12 [Cynara cardunculus var. scolymus]
	38	gi|27446512	68.32	21	2	2	6490	cytochrome b-559 alpha subunit [Pisum sativum]
	39	gi|659069842	66.88	6	2	2	59150	PREDICTED: (R)-mandelonitrile lyase 1-like [Cucumis melo]
	40	gi|3413170	66.73	12	2	2	24007	40S ribosomal protein S6 [Cicer arietinum]
	41	gi|976902302	64.02	6	2	2	45937	Aminotransferase, class I/classII [Cynara cardunculus var. scolymus]
	42	gi|976901888	59.58	13	2	2	23643	Ribosomal protein L13e [Cynara cardunculus var. scolymus]
	43	gi|674922784	54.69	3	2	2	37610	BnaCnng02900D [Brassica napus]
	44	gi|976571059	52.26	7	2	2	28007	Pectinesterase, active site-containing protein [Cynara cardunculus var. scolymus]
	45	gi|119976	51.74	23	2	2	10425	RecName: Full=Ferredoxin [Arctium lappa] gi|223585|prf||0901304A ferredoxin
	46	gi|976900289	50.56	4	2	2	54074	Glutathione S-transferase/chloride channel, C-terminal, partial [Cynara cardunculus var. scolymus]
	47	gi|672110509	48.31	2	2	2	94111	PREDICTED: elongation factor 2 [Phoenix dactylifera] gi|672110511|ref|XP_008795872.1| PREDICTED: elongation factor 2 [Phoenix dactylifera]
	48	gi|976921960	48.11	3	2	2	70662	Phosphoglucose isomerase, conserved site-containing protein [Cynara cardunculus var. scolymus]
	49	gi|547519	88.6	30	4	2	16225	H-protein, partial [Flaveria cronquistii]
	50	gi|747096285	87.6	11	3	2	32627	PREDICTED: putative lactoylglutathione lyase [Sesamum indicum]
	51	gi|62249502	112.17	20	3	2	14245	profilin isoallergen 1 [Ambrosia artemisiifolia]
	52	gi|317373797	138.36	21	9	2	50144	chloroplast phosphoglycerate kinase 3 [Helianthus annuus]
	53	gi|976917614	54.89	4	2	2	45722	Isocitrate dehydrogenase NADP-dependent, partial [Cynara cardunculus var. scolymus]
	54	gi|976921516	79.46	8	3	2	41176	Reversibly glycosylated polypeptide family [Cynara cardunculus var. scolymus]
	55	gi|976921681	63.64	16	2	2	13299	Glutaredoxin [Cynara cardunculus var. scolymus]
	56	gi|848876153	79.3	10	2	2	11445	PREDICTED: 60S acidic ribosomal protein P2 [Erythranthe guttata]
	57	gi|976913141	122.41	14	7	2	46989	Calreticulin [Cynara cardunculus var. scolymus]
	58	gi|976914444	99.82	28	2	2	11752	Bifunctional inhibitor/plant lipid transfer protein/seed storage helical domain-containing protein [Cynara cardunculus var. scolymus]
	59	gi|976916513	49.13	2	2	2	108602	Aconitase/3-isopropylmalate dehydratase large subunit, alpha/beta/alpha [Cynara cardunculus var. scolymus]
	60	gi|302595735	152.84	26	8	1	34224	RecName: Full=Oxygen-evolving enhancer protein 1, chloroplastic; Short=OEE1; AltName: Full=33 kDa subunit of oxygen evolving system of photosystem II; AltName: Full=33 kDa thylakoid membrane protein; AltName: Full=OEC ...
	61	gi|698528192	145.45	15	6	1	48285	PREDICTED: ribulose bisphosphate carboxylase/oxygenase activase 2, chloroplastic [Nicotiana sylvestris]
	62	gi|976901814	107.07	13	5	1	43666	Phosphoribulokinase [Cynara cardunculus var. scolymus]
	63	gi|976914952	81.29	8	4	1	57978	Concanavalin A-like lectin/glucanase, subgroup [Cynara cardunculus var. scolymus]
	64	gi|976916739	138.16	20	3	1	29245	Lactate dehydrogenase/glycoside hydrolase, family 4, C-terminal [Cynara cardunculus var. scolymus]
	65	gi|118490068	74.06	27	3	1	11538	lipid transfer protein isoform 1.1 precursor [Lactuca sativa]
	66	gi|976915409	89.03	14	2	1	27535	Barwin-like endoglucanase [Cynara cardunculus var. scolymus]
	67	gi|56311333	81.88	18	2	1	14024	putative peroxidase [Zinnia violacea]
	68	gi|976916526	64.47	7	2	1	30195	Dienelactone hydrolase [Cynara cardunculus var. scolymus]
	69	gi|645235807	61.64	8	2	1	41900	PREDICTED: GDP-mannose 3,5-epimerase 1-like [Prunus mume]
	70	gi|586659128	57.96	2	2	1	120865	PREDICTED: presequence protease 1, chloroplastic/mitochondrial [Amborella trichopoda] gi|548835199|gb|ERM97096.1| hypothetical protein AMTR_s00126p00013900 [Amborella trichopoda]
	71	gi|901817400	53.11	7	2	1	32316	Inorganic diphosphatase [Zostera marina]
	72	gi|565359599	67.55	9	1	1	18758	PREDICTED: cytochrome c oxidase subunit 5b-1, mitochondrial-like [Solanum tuberosum]
	73	gi|976901581	63.4	4	1	1	40481	ATPase, F1 complex, gamma subunit [Cynara cardunculus var. scolymus]
	74	gi|743838314	62.22	5	1	1	19878	PREDICTED: STS14 protein-like [Populus euphratica]
	75	gi|75317445	60.56	4	1	1	34233	RecName: Full=Basic peroxidase; AltName: Full=ZePrx33.44; AltName: Full=ZePrx34.70; Flags: Precursor [Zinnia violacea] gi|66862728|emb|CAI54299.1| putative peroxidase [Zinnia violacea] gi|66862732|emb|CAI54301.1| putati...
	76	gi|255580317	60.21	5	1	1	34810	conserved hypothetical protein [Ricinus communis] gi|223529439|gb|EEF31399.1| conserved hypothetical protein [Ricinus communis]
	77	gi|976904269	57.82	8	1	1	20945	Thioredoxin [Cynara cardunculus var. scolymus]
	78	gi|20385169	57.39	6	1	1	23953	pathogenesis-related protein 5-1 [Helianthus annuus]
	79	gi|720073847	54.07	3	1	1	35674	PREDICTED: metalloendoproteinase 1-like [Nelumbo nucifera]
	80	gi|514766935	53.84	10	1	1	12111	PREDICTED: macrophage migration inhibitory factor homolog [Setaria italica]
	81	gi|976914100	53.07	3	1	1	52710	PUB domain-containing protein [Cynara cardunculus var. scolymus]
	82	gi|672204347	52.81	8	1	1	21291	PREDICTED: 1,2-dihydroxy-3-keto-5-methylthiopentene dioxygenase 1-like [Phoenix dactylifera]
	83	gi|970031007	52.74	2	1	1	68804	PREDICTED: probable inactive purple acid phosphatase 1 [Solanum pennellii]
	84	gi|146403796	50.25	5	1	1	26956	chloroplast light-harvesting chlorophyll a/b-binding protein [Artemisia annua]
	85	gi|586829725	49.16	3	1	1	42221	flavanone 3-hydroxylase [Erythranthe lewisii]
	86	gi|923811156	48.61	3	1	1	36236	PREDICTED: 2-oxoglutarate-dependent dioxygenase AOP2-like isoform X2 [Brassica napus]
	87	gi|8163730	48.54	2	1	1	59321	aldehyde dehydrogenase [Oryza sativa]
	88	gi|78191458	48.48	5	1	1	27042	succinyl-CoA ligase alpha 1 subunit-like [Solanum tuberosum]
	89	gi|970019691	48.4	3	1	1	34879	PREDICTED: probable 6-phosphogluconolactonase 4, chloroplastic [Solanum pennellii]
	90	gi|951006223	47.25	5	1	1	19114	PREDICTED: translationally-controlled tumor protein homolog [Vigna radiata var. radiata]
	91	gi|566181661	47.15	6	1	1	22056	uridylyltransferase-related family protein [Populus trichocarpa] gi|550332118|gb|EEE88321.2| uridylyltransferase-related family protein [Populus trichocarpa]
	92	gi|976918599	46.48	6	1	1	19778	Protein of unknown function DUF538 [Cynara cardunculus var. scolymus]
	93	gi|901818290	46.21	2	1	1	44321	putative 60S ribosomal protein L3 [Zostera marina]
	94	gi|694312707	46.16	10	1	1	10971	PREDICTED: probable steroid-binding protein 3 [Pyrus x bretschneideri]
	95	gi|586679974	46.15	8	1	1	13749	PREDICTED: calvin cycle protein CP12-1, chloroplastic [Amborella trichopoda] gi|548842173|gb|ERN02130.1| hypothetical protein AMTR_s00045p00175560 [Amborella trichopoda]
	96	gi|700254344	45.97	4	1	1	33039	nitrilase/cyanide hydratase and apolipoprotein N-acyltransferase family protein, partial [Lactuca sativa]
	97	gi|703096985	45.13	2	1	1	46433	Aspartic proteinase nepenthesin-1 [Morus notabilis] gi|587873501|gb|EXB62686.1| Aspartic proteinase nepenthesin-1 [Morus notabilis]
	98	gi|976923421	44.97	2	1	1	75894	Peptidase S8/S53 domain-containing protein [Cynara cardunculus var. scolymus]
	99	gi|769796291	44.36	3	1	1	42826	PREDICTED: aldo-keto reductase [Amborella trichopoda]
	100	gi|703131961	43.74	10	1	1	14334	Acyl carrier protein 1 [Morus notabilis] gi|587915375|gb|EXC03120.1| Acyl carrier protein 1 [Morus notabilis]
	101	gi|769819088	43.62	4	1	1	23774	PREDICTED: probable quinone oxidoreductase [Amborella trichopoda]
	102	gi|976909362	43.38	7	1	1	17370	Bet v I domain-containing protein [Cynara cardunculus var. scolymus]
	103	gi|659071960	43.25	4	1	1	31840	PREDICTED: bifunctional monodehydroascorbate reductase and carbonic anhydrase nectarin-3-like [Cucumis melo]
	104	gi|379994527	43.2	8	1	1	17373	eukaryotic translation initiation factor 5A2 [Tamarix androssowii]
	105	gi|703086670	42.89	8	1	1	17926	60S ribosomal protein L14-2 [Morus notabilis] gi|587863738|gb|EXB53495.1| 60S ribosomal protein L14-2 [Morus notabilis]
	106	gi|474438926	42.38	10	1	1	13351	Protein CutA 1, chloroplastic [Triticum urartu]
	107	gi|974004783	42.33	3	1	1	41556	chalcone synthase, partial [Lilium regale]
	108	gi|747066889	42.09	7	1	1	18840	PREDICTED: monothiol glutaredoxin-S10-like [Sesamum indicum]
	109	gi|720028136	40.92	2	1	1	40559	PREDICTED: alcohol dehydrogenase class-3 [Nelumbo nucifera]
	110	gi|720077294	40.76	7	1	1	21427	PREDICTED: minor allergen Alt a 7 isoform X1 [Nelumbo nucifera]
	111	gi|823247875	40.75	8	1	1	16090	PREDICTED: 40S ribosomal protein S17-like [Gossypium raimondii] gi|763803957|gb|KJB70895.1| hypothetical protein B456_011G094800 [Gossypium raimondii]
	112	gi|150416583	39.45	4	1	1	25754	fasciclin-like arabinogalactan protein 1 [Gossypium hirsutum]
	113	gi|971515430	39.02	1	1	1	126083	Ca2+ transporting ATPase [Klebsormidium flaccidum]
	114	gi|976899679	38.87	7	1	1	22874	Cupin 1 [Cynara cardunculus var. scolymus]
	115	gi|15551753	38.8	8	1	1	15384	Mn-super oxide dismutase II [Lactuca sativa]
	116	gi|703080739	38.13	5	1	1	22476	Protein SET [Morus notabilis] gi|587854631|gb|EXB44671.1| Protein SET [Morus notabilis]
	117	gi|976922625	38.12	4	1	1	29122	Mitochondrial glycoprotein [Cynara cardunculus var. scolymus]
	118	gi|28628026	37.41	6	1	1	20790	translation initition factor eIF4A [Apium graveolens Dulce Group]
	119	gi|727613578	37.39	6	1	1	18390	PREDICTED: zinc finger A20 and AN1 domain-containing stress-associated protein 2-like [Camelina sativa] gi|727613589|ref|XP_010479581.1| PREDICTED: zinc finger A20 and AN1 domain-containing stress-associated protein 2-lik...
	120	gi|976926788	37.34	4	1	1	38511	Glycoside hydrolase, family 28, partial [Cynara cardunculus var. scolymus]
	121	gi|976908700	37.13	11	1	1	10320	Aldolase-type TIM barrel [Cynara cardunculus var. scolymus]
	122	gi|976911283	36.22	4	1	1	27393	Proteasome, alpha-subunit, N-terminal domain-containing protein [Cynara cardunculus var. scolymus]
	123	gi|297843156	35.63	3	1	1	43301	leucine-rich repeat family protein [Arabidopsis lyrata subsp. lyrata] gi|297335301|gb|EFH65718.1| leucine-rich repeat family protein [Arabidopsis lyrata subsp. lyrata]
	124	gi|487523766	35.2	2	1	1	64436	RecName: Full=Germacrene A synthase 2; AltName: Full=Terpene synthase 1B; Short=HaTPS1B [Helianthus annuus] gi|163960789|gb|ABY49939.1| germacrene A synthase 2 [Helianthus annuus] gi|168828894|gb|ACA33925.1| germacrene...
	125	gi|901809770	35.17	5	1	1	21771	30S ribosomal protein S6 alpha, chloroplastic [Zostera marina]
	126	gi|460387074	34.64	5	1	1	19597	PREDICTED: non-specific lipid transfer protein GPI-anchored 1 [Solanum lycopersicum]
	127	gi|601101190	34.35	1	1	1	50197	maturase K, partial (chloroplast) [Oreocarya confertiflora]
	128	gi|685310892	34	2	1	1	66717	PREDICTED: zinc finger BED domain-containing protein RICESLEEPER 1-like [Brassica rapa]
	129	gi|720055723	33.71	6	1	1	18828	PREDICTED: 50S ribosomal protein L13, chloroplastic-like isoform X4 [Nelumbo nucifera]
	130	gi|727478889	31.83	0	1	1	608962	PREDICTED: midasin-like isoform X1 [Camelina sativa]
	131	gi|923534270	31.29	6	1	1	22949	PREDICTED: isoflavone reductase homolog P3-like [Brassica napus]
	132	gi|802539703	30.13	0	1	1	547756	PREDICTED: titin isoform X24 [Jatropha curcas]
	133	gi|593000270	29.83	2	1	1	65221	E3 ubiquitin protein ligase RIN2 [Carya cathayensis]
	134	gi|374249600	29.54	3	1	1	38962	psbA gene product [Rhynchoryza subulata] gi|346228452|gb|AEO21324.1| photosystem II protein D1 (plastid) [Rhynchoryza subulata]
	135	gi|937941122	29.25	3	1	1	34463	Os12g0166600 [Oryza sativa Japonica Group]
	136	gi|729392201	28.79	4	1	1	37903	PREDICTED: spermidine synthase 1 [Tarenaya hassleriana]
	137	gi|303290843	27.81	1	1	1	110422	peptidase [Micromonas pusilla CCMP1545] gi|226453734|gb|EEH51042.1| peptidase [Micromonas pusilla CCMP1545]
	138	gi|698539581	26.72	3	1	1	29514	PREDICTED: proteasome subunit beta type-7-A [Nicotiana sylvestris]
	139	gi|702495819	25.64	2	1	1	51371	PREDICTED: UDP-glycosyltransferase 74F1-like [Eucalyptus grandis]
	140	gi|475583649	25.63	2	1	1	49128	U-box domain-containing protein 30 [Aegilops tauschii]
	141	gi|146454964	25.11	14	1	1	8429	thioredoxin [Sonneratia alba]
	142	gi|302846413	24.68	2	1	1	58888	pyruvate kinase [Volvox carteri f. nagariensis] gi|300259926|gb|EFJ44149.1| pyruvate kinase [Volvox carteri f. nagariensis]
	143	gi|922394274	24.2	3	1	1	36714	auxin-induced 5NG4-like protein [Medicago truncatula] gi|657400343|gb|KEH39576.1| auxin-induced 5NG4-like protein [Medicago truncatula]
	144	gi|951026534	24.04	3	1	1	38579	PREDICTED: plasminogen activator inhibitor 1 RNA-binding protein-like [Vigna radiata var. radiata]
	145	gi|743799819	23.41	3	1	1	83090	PREDICTED: pentatricopeptide repeat-containing protein At5g16860-like [Elaeis guineensis]
	146	gi|729317345	22.49	6	1	1	30565	PREDICTED: acid phosphatase 1-like isoform X1 [Tarenaya hassleriana] gi|729317348|ref|XP_010532229.1| PREDICTED: acid phosphatase 1-like isoform X2 [Tarenaya hassleriana]
	147	gi|674902026	22.24	2	1	1	76875	BnaC04g24140D [Brassica napus]
	148	gi|225905973	115.71	26	5	1	20029	ribulose-1,5-bisphosphate carboxylase/oxygenase small subunit [Ageratina adenophora]
	149	gi|3023685	112.7	11	4	1	47597	RecName: Full=Enolase; AltName: Full=2-phospho-D-glycerate hydro-lyase; AltName: Full=2-phosphoglycerate dehydratase [Alnus glutinosa] gi|1041245|emb|CAA63121.1| enolase [Alnus glutinosa]
	150	gi|488726160	109.82	17	3	1	18102	cyclophilin [Arachis hypogaea] gi|488726237|gb|AGL08219.1| cyclophilin [Arachis hypogaea]
	151	gi|748993758	232.28	50	29	1	53828	ribulose-1,5-bisphosphate carboxylase/oxygenase large subunit (plastid) [Echinacea angustifolia]
	152	gi|976496731	79.66	11	2	1	22653	Glycoside hydrolase, catalytic domain-containing protein [Cynara cardunculus var. scolymus] gi|976496734|gb|KVD98134.1| Glycoside hydrolase, catalytic domain-containing protein, partial [Cynara cardunculus var. scolymus]
	153	gi|571489137	113.58	9	5	1	61706	PREDICTED: ruBisCO large subunit-binding protein subunit alpha, chloroplastic-like isoform X1 [Glycine max]
	154	gi|729353494	79.29	15	2	1	19588	PREDICTED: reactive Intermediate Deaminase A, chloroplastic isoform X3 [Tarenaya hassleriana]
	155	gi|752855788	130.69	24	8	1	36526	glyceraldehyde-3-phosphate dehydrogenase [Lilium davidii var. unicolor]
	156	gi|356547573	68.45	6	1	1	33585	PREDICTED: desiccation-related protein PCC13-62-like [Glycine max]
	157	gi|425886502	71.38	8	1	1	28001	class II chitinase [Acacia koa]
	158	gi|568215578	43.69	4	2	1	53406	dihydrolipoamide dehydrogenase precursor [Solanum tuberosum] gi|10444388|gb|AAG17888.1| dihydrolipoamide dehydrogenase precursor [Solanum tuberosum]
	159	gi|573919618	103.94	18	6	1	29348	PREDICTED: 14-3-3-like protein GF14-E-like [Oryza brachyantha]
	160	gi|697106558	64.45	12	1	1	14585	PREDICTED: cytochrome b5-like [Nicotiana tomentosiformis] gi|697106560|ref|XP_009607110.1| PREDICTED: cytochrome b5-like [Nicotiana tomentosiformis]
	161	gi|698502214	71.98	11	3	1	33959	PREDICTED: glutathione S-transferase DHAR3, chloroplastic [Nicotiana sylvestris]
	162	gi|702435110	61.82	3	2	1	93769	PREDICTED: endoplasmin homolog [Eucalyptus grandis] gi|629092286|gb|KCW58281.1| hypothetical protein EUGRSUZ_H00972 [Eucalyptus grandis]
	163	gi|729348440	83.88	11	2	1	11398	PREDICTED: 60S acidic ribosomal protein P2-4-like [Tarenaya hassleriana]
	164	gi|976909721	65.02	2	1	1	57469	Aspartic peptidase [Cynara cardunculus var. scolymus]
	165	gi|952953548	58.44	3	1	1	45972	translational elongation factor Tu (chloroplast) [Chloromonas radiata]
	166	gi|820943670	85.79	9	2	1	33339	truncated chloroplast fructose-1,6-biphosphate aldolase [Triticum aestivum]
	167	gi|922371872	54.47	6	1	1	23902	methyl-CpG-binding domain protein [Medicago truncatula] gi|657390658|gb|KEH32125.1| methyl-CpG-binding domain protein [Medicago truncatula]
	168	gi|976904191	69.18	3	1	1	46324	Cupredoxin [Cynara cardunculus var. scolymus]
	169	gi|950954095	83.91	6	2	1	42158	PREDICTED: chloroplast stem-loop binding protein of 41 kDa b, chloroplastic [Vigna radiata var. radiata]
	170	gi|976928751	84.49	10	5	1	55416	Alkaline phosphatase-like, alpha/beta/alpha [Cynara cardunculus var. scolymus]

## Sheet: 2-DE-LC-MS-MS
		Spot	Accession	-10lgP	Coverage (%)	#Peptides	#Unique	Avg. Mass	Description
	1	1	gi|817033923	274.43	35	17	17	15066	Par h I precursor [Parthenium hysterophorus]
	2	1	gi|302595736	260.92	54	13	12	28135	RecName: Full=Oxygen-evolving enhancer protein 2, chloroplastic; Short=OEE2; AltName: Full=23 kDa subunit of oxygen evolving system of photosystem II; AltName: Full=23 kDa thylakoid membrane protein; AltName: Full=OEC ...
	3	1	gi|976923382	265.4	33	13	10	26957	Aldolase-type TIM barrel [Cynara cardunculus var. scolymus]
	4	39	gi|32186902	168.92	23	8	8	41856	actin [Gossypium hirsutum]
	5	29	gi|158726716	154.25	19	7	7	48612	chloroplast ribulose 1,5-bisphosphate carboxylase/oxygenase activase [Flaveria bidentis]
	6	38	gi|984910441	168.33	19	7	7	53887	ATP synthase CF1 beta subunit (chloroplast) [Glycyrrhiza lepidota]
	7	3	gi|167472849	140.04	58	7	7	17478	pollen allergen Que a 1 isoform [Quercus alba]
	8	30	gi|748993758	153.28	15	7	7	53828	ribulose-1,5-bisphosphate carboxylase/oxygenase large subunit (plastid) [Echinacea angustifolia]
	9	38	gi|976926025	145.48	16	6	6	40878	Fructose-1,6-bisphosphatase, active site-containing protein [Cynara cardunculus var. scolymus]
	10	12	gi|976911132	141.25	20	6	6	24651	Ribonuclease T2, active site-containing protein [Cynara cardunculus var. scolymus]
	11	38	gi|729414715	123.42	13	6	6	43844	PREDICTED: coproporphyrinogen-III oxidase 1, chloroplastic [Tarenaya hassleriana]
	12	10	gi|663156849	120.34	21	6	6	36859	polygalacturonase-inhibiting protein 2 [Helianthus annuus]
	13	34	gi|659121409	147.04	15	6	6	35736	PREDICTED: malate dehydrogenase, cytoplasmic [Cucumis melo]
	14	30	gi|976924044	235.99	42	19	5	44072	Enolase [Cynara cardunculus var. scolymus]
	15	5	gi|165909672	135	34	5	5	18973	chalcone isomerase [Helianthus annuus]
	16	35	gi|976916564	126.3	12	5	5	43035	FAS1 domain-containing protein [Cynara cardunculus var. scolymus] (Fascilin arabinogalagtan)
	17	49	gi|743894177	111	28	5	5	17718	PREDICTED: ubiquitin-40S ribosomal protein S27a-like [Populus euphratica]
	18	43	gi|976922425	107.04	20	5	5	28269	Ribosomal protein S6e [Cynara cardunculus var. scolymus] (40S ribosomal protein)
	19	33	gi|976911466	104.56	13	5	5	34714	Reversibly glycosylated polypeptide family [Cynara cardunculus var. scolymus] (alpha1,4 glucan protein-UPD arabinopyranose)
	20	33	gi|700254344	95.7	16	5	5	33039	nitrilase/cyanide hydratase and apolipoprotein N-acyltransferase family protein, partial [Lactuca sativa]
	21	45	gi|747099647	88.37	22	5	5	19812	PREDICTED: reactive Intermediate Deaminase A, chloroplastic [Sesamum indicum]
	22	41	gi|697121013	75.48	28	5	5	13504	PREDICTED: 60S ribosomal protein L23-like isoform X3 [Nicotiana tomentosiformis]
	23	48	gi|3914999	128.58	20	6	5	22211	RecName: Full=Superoxide dismutase [Cu-Zn], chloroplastic; Flags: Precursor gi|1944326|dbj|BAA19675.1| copper/zinc-superoxide dismutase precursor [Solidago canadensis var. scabra]
	24	12	gi|976925118	172.5	18	6	5	34639	Photosystem II PsbO, manganese-stabilising [Cynara cardunculus var. scolymus] (oxigen evolving protein)
	25	3	gi|976914264	123.83	29	7	5	26330	Chaperonin 21, chloroplast [Cynara cardunculus var. scolymus]
	26	38	gi|976913676	215.84	27	17	5	44041	Aldolase-type TIM barrel, partial [Cynara cardunculus var. scolymus]
	27	38	gi|976908611	170.1	33	9	4	39851	Photosystem II HCF136, stability/assembly factor [Cynara cardunculus var. scolymus]
	28	15	gi|976917387	128.47	39	8	4	23629	Bacterial transferase hexapeptide repeat-containing protein [Cynara cardunculus var. scolymus]
	29	36	gi|976899454	125.14	13	6	4	55651	disulfide isomerase [Cynara cardunculus var. scolymus]
	30	15	gi|976928737	104.64	16	5	4	33855	Ferredoxin reductase-type FAD-binding domain-containing protein [Cynara cardunculus var. scolymus]
	31	51	gi|976917157	89.28	29	5	4	18606	Allergen V5/Tpx-1-related protein [Cynara cardunculus var. scolymus]
	32	33	gi|976921420	76.81	3	5	4	111247	Galactose mutarotase-like domain-containing protein [Cynara cardunculus var. scolymus] (alpha mannosidase like)
	33	6	gi|976923178	184.89	27	4	4	23054	Nascent polypeptide-associated complex NAC domain-containing protein [Cynara cardunculus var. scolymus]
	34	11	gi|976807531	146.69	8	4	4	45724	Peptidase S10, serine carboxypeptidase, partial [Cynara cardunculus var. scolymus]
	35	38	gi|976926362	129.68	13	4	4	38047	Porphobilinogen deaminase, C-terminal [Cynara cardunculus var. scolymus]
	36	10	gi|976909721	128.7	9	4	4	57469	Aspartic peptidase [Cynara cardunculus var. scolymus] (cyprosin like)
	37	49	gi|575096627	126.15	20	4	4	24582	putative heterogeneous nuclear ribonucleoprotein F-like, partial [Olea europaea]
	38	49	gi|960468742	117.82	23	4	4	28877	PREDICTED: ADP-ribosylation factor 2 [Brachypodium distachyon]
	39	4	gi|976918943	106.93	22	4	4	18696	Cold-shock conserved site-containing protein, partial [Cynara cardunculus var. scolymus]
	40	42	gi|460413916	105.11	23	4	4	18846	PREDICTED: putative cytochrome c oxidase subunit 5b-like [Solanum lycopersicum]
	41	39	gi|970021885	93.97	10	4	4	41246	PREDICTED: alcohol dehydrogenase 1 [Solanum pennellii]
	42	41	gi|848878637	92.72	31	4	4	16349	PREDICTED: 40S ribosomal protein S14 [Erythranthe guttata] gi|604330490|gb|EYU35518.1| hypothetical protein MIMGU_mgv1a015646mg [Erythranthe guttata]
	43	28	gi|703141445	92.21	5	4	4	87754	Cell division cycle protein 48-like protein [Morus notabilis] gi|587929010|gb|EXC16185.1| (AAA- ATPase type)
	44	28	gi|976906046	86.67	7	4	4	43246	Glutamine synthetase, beta-Grasp [Cynara cardunculus var. scolymus]
	45	33	gi|548959564	83.79	12	4	4	38780	cinnamyl alcohol dehydrogenase 3 [Carthamus tinctorius]
	46	37	gi|694325003	77.64	14	4	4	32551	PREDICTED: U2 small nuclear ribonucleoprotein A'-like [Pyrus x bretschneideri]
	47	39	gi|976825204	77.43	17	4	4	29255	Aspartic peptidase [Cynara cardunculus var. scolymus]
	48	28	gi|976906424	64.4	6	4	4	56694	Gamma-glutamyltranspeptidase [Cynara cardunculus var. scolymus]
	49	39	gi|302127818	148.27	12	6	4	43043	putative pectate lyase precursor [Ambrosia artemisiifolia]
	50	1	gi|20385169	162.17	15	4	4	23953	pathogenesis-related protein 5-1 [Helianthus annuus]
	51	9	gi|976917633	183.9	8	4	4	78368	Chaperone DnaK [Cynara cardunculus var. scolymus]
	52	14	gi|976918201	132.13	22	4	4	27244	Proteasome, alpha-subunit, N-terminal domain-containing protein [Cynara cardunculus var. scolymus]
	53	33	gi|902550458	93.05	22	8	4	36721	glyceraldehyde-3-phosphatedehydrogenase [Dendrobium catenatum]
	54	1	gi|976920293	159.08	12	4	4	46920	Proteasome subunit Rpn10, partial [Cynara cardunculus var. scolymus] (26S non-ATP subunit)
	55	18	gi|976927409	127.11	19	4	4	22878	Cupin 1 [Cynara cardunculus var. scolymus]
	56	30	gi|976928968	117.38	8	5	4	66798	Glycoside hydrolase, catalytic domain-containing protein, partial [Cynara cardunculus var. scolymus](glucan endo 1,3-beta glycosidase)
	57	49	gi|902550499	167.41	18	9	3	50237	beta-1 tubulin [Dendrobium catenatum]
	58	9	gi|976913141	172.47	16	6	3	46989	Calreticulin [Cynara cardunculus var. scolymus]
	59	49	gi|694358154	125.3	24	6	3	25427	PREDICTED: nucleoside diphosphate kinase 2, chloroplastic-like [Pyrus x bretschneideri]
	60	49	gi|732558995	91.82	20	6	3	40271	eukaryotic initiation factor 4A-II-like protein, partial [Pinus massoniana]
	61	2	gi|332806715	140.75	23	4	3	18012	cyclophilin 2 [Tagetes patula]
	62	9	gi|848864792	138.39	16	4	3	29070	PREDICTED: endochitinase PR4 [Erythranthe guttata] gi|604341748|gb|EYU40983.1| hypothetical protein MIMGU_mgv1a011672mg [Erythranthe guttata]
	63	9	gi|75317445	120.29	19	4	3	34233	RecName: Full=Basic peroxidase; AltName: Full=ZePrx33.44; AltName: Full=ZePrx34.70; Flags: Precursor gi|66862728|emb|CAI54299.1| putative peroxidase [Zinnia violacea] gi|66862732|emb|CAI54301.1| putative peroxidase [Zin...
	64	39	gi|976914289	106.15	18	4	3	31564	Mannose-6-phosphate receptor binding domain-containing protein [Cynara cardunculus var. scolymus]
	65	36	gi|669124922	90.34	6	4	3	68001	aurone synthase [Coreopsis grandiflora]
	66	4	gi|657998060	127.61	13	3	3	25801	PREDICTED: proteasome subunit beta type-6-like [Malus domestica]
	67	1	gi|976918245	125.79	16	3	3	28551	Mog1/PsbP, alpha/beta/alpha sandwich [Cynara cardunculus var. scolymus]
	68	9	gi|82394883	124.43	11	3	3	33968	xyloglucan endotransglucosylase [Gerbera hybrid cultivar]
	69	11	gi|28804503	120.05	22	3	3	19561	thiol protease [Tripolium pannonicum] (cysteine protease, cyteine proteinase, papain-like family)
	70	2	gi|727493010	119.4	27	3	3	22850	PREDICTED: photosystem I reaction center subunit II-1, chloroplastic [Camelina sativa]
	71	35	gi|729421249	111.85	7	3	3	44951	PREDICTED: 60S ribosomal protein L4-1-like [Tarenaya hassleriana]
	72	14	gi|976921437	111.39	3	3	3	108371	RNA-induced silencing complex, nuclease component Tudor-SN [Cynara cardunculus var. scolymus]
	73	10	gi|976924146	107.44	9	3	3	41034	Ferredoxin-NADP+ reductase [Cynara cardunculus var. scolymus]
	74	9	gi|976926513	106.26	18	3	3	25829	Rossmann-like alpha/beta/alpha sandwich fold [Cynara cardunculus var. scolymus]
	75	17	gi|976899814	105.41	31	3	3	12101	cytochrome c, class I [Cynara cardunculus var. scolymus]
	76	35	gi|357514319	105.16	9	3	3	57995	alanine aminotransferase [Medicago truncatula] gi|355521470|gb|AET01924.1| alanine aminotransferase [Medicago truncatula]
	77	17	gi|2996096	100.48	8	3	3	49378	translation elongation factor-1 alpha [Oryza sativa Japonica Group] (GTP binding elengation)
	78	38	gi|976921209	97.78	12	3	3	37237	Nucleotide-binding, alpha-beta plait [Cynara cardunculus var. scolymus]
	79	39	gi|295982059	95.64	8	3	3	45975	Chain A, Structure Of The Peroxisomal 3-Ketoacyl-Coa Thiolase From Sunflower gi|295982060|pdb|2WUA|B Chain B, Structure Of The Peroxisomal 3-Ketoacyl-Coa Thiolase From Sunflower
	80	30	gi|85813770	88.47	4	3	3	75849	xylan 1,4-beta-xylosidase [Populus tremula x Populus alba] (arabinofuronosidase)
	81	35	gi|460368885	83.76	7	3	3	60201	PREDICTED: dihydrolipoyl dehydrogenase 2, chloroplastic-like [Solanum lycopersicum] (lipoamide dehydrogenase)
	82	32	gi|2606077	80.84	11	3	3	37356	auxin-induced protein [Helianthus annuus] (aldo-keto reductase)
	83	27	gi|802562610	80.5	30	3	3	11493	PREDICTED: 60S acidic ribosomal protein P2A-like [Jatropha curcas] gi|802562612|ref|XP_012066460.1| PREDICTED: 60S acidic ribosomal protein P2A-like [Jatropha curcas] gi|643736396|gb|KDP42715.1| hypothetical protein JCGZ_...
	84	46	gi|976905306	78.9	7	3	3	56702	Chaperonin Cpn60 [Cynara cardunculus var. scolymus]
	85	28	gi|317373797	78.07	6	3	3	50144	chloroplast phosphoglycerate kinase 3 [Helianthus annuus]
	86	46	gi|825715826	77.03	7	3	3	56022	ATP synthase F1 subunit 1 (mitochondrion) [Viviania marifolia]
	87	41	gi|1053059	74.38	21	3	3	14324	histone H3, partial [Triticum aestivum]
	88	23	gi|747090995	72.69	13	3	3	24548	PREDICTED: proteasome subunit beta type-1-like [Sesamum indicum]
	89	45	gi|703068504	72.47	13	3	3	22411	Monothiol glutaredoxin-S15 [Morus notabilis] gi|587842659|gb|EXB33239.1| Monothiol glutaredoxin-S15 [Morus notabilis]
	90	32	gi|976917036	68.81	14	3	3	31912	Metridin-like ShK toxin [Cynara cardunculus var. scolymus] (prolyl hydroxilase)
	91	38	gi|976898943	67.2	7	3	3	40242	Aminotransferase, class IV [Cynara cardunculus var. scolymus] (branched chain amino transferase)
	92	33	gi|976918850	67.18	10	3	3	34188	Chaperone DnaJ, C-terminal [Cynara cardunculus var. scolymus]
	93	47	gi|976909061	65.03	27	3	3	12851	Chaperonin Cpn10 [Cynara cardunculus var. scolymus]
	94	48	gi|657993075	64.4	15	3	3	17734	PREDICTED: regulator of ribonuclease-like protein 2 [Malus domestica] (4-hydroxy glutarate -metyl)
	95	30	gi|530418914	62.14	5	3	3	69238	aurone synthase [Coreopsis grandiflora] (polyphenol oxidase)
	96	39	gi|546363486	165.96	25	7	3	42637	S-adenosylmethionine synthetase [Helianthus annuus]
	97	32	gi|976905497	232.66	42	24	3	36306	Lactate dehydrogenase/glycoside hydrolase, family 4, C-terminal [Cynara cardunculus var. scolymus]
	98	38	gi|238846406	98.2	9	4	3	53800	aldehyde dehydrogenase 1 [Artemisia annua]
	99	49	gi|685383764	110.94	30	5	3	12897	PREDICTED: histone H2B, partial [Brassica rapa]
	100	12	gi|729361137	105.03	11	3	3	22638	PREDICTED: peptide methionine sulfoxide reductase A1-like [Tarenaya hassleriana]

## Sheet: 2-DE-LC MS-MS-per spot
	Spot number	Accession	-10lgP	Coverage (%)	#Peptides	#Unique	Avg. Mass	Description
	1	gi|817033923	274.43	35	17	17	15066	Par h I precursor [Parthenium hysterophorus]
		gi|302595736	260.92	54	13	12	28135	RecName: Full=Oxygen-evolving enhancer protein 2, chloroplastic; Short=OEE2; AltName: Full=23 kDa subunit of oxygen evolving system of photosystem II; AltName: Full=23 kDa thylakoid membrane protein; AltName: Full=OEC ...
		gi|976923382	265.4	33	13	10	26957	Aldolase-type TIM barrel [Cynara cardunculus var. scolymus]
		gi|20385169	162.17	15	4	4	23953	pathogenesis-related protein 5-1 [Helianthus annuus]
		gi|976920293	159.08	12	4	4	46920	Proteasome subunit Rpn10, partial [Cynara cardunculus var. scolymus] (26S non-ATP subunit)
		gi|976926390	125.77	24	4	3	25973	Proteasome A-type subunit [Cynara cardunculus var. scolymus]
		gi|332806715	121.63	23	4	3	18012	cyclophilin 2 [Tagetes patula]
		gi|976918245	125.79	16	3	3	28551	Mog1/PsbP, alpha/beta/alpha sandwich [Cynara cardunculus var. scolymus]
		gi|66821923	121.85	7	3	3	48939	ribulose-1,5-bisphosphate carboxylase/oxygenase large subunit [Cinnamodendron ekmanii]
		gi|48375044	120.42	13	3	3	22037	putative mitochondrial malate dehydrogenase [Nicotiana tabacum]
		gi|922451327	114.81	8	3	3	71175	PREDICTED: probable mediator of RNA polymerase II transcription subunit 37e [Brassica oleracea var. oleracea] gi|923793939|ref|XP_013685168.1| PREDICTED: probable mediator of RNA polymerase II transcription subunit 37e [B...
		gi|527209130	104.62	23	3	3	30888	chloroplast chaperonin 21 [Genlisea aurea]
		gi|113475	51.29	6	3	3	42709	RecName: Full=Pectate lyase 5; AltName: Full=Antigen Amb a I; AltName: Full=Antigen E; Short=AgE; AltName: Full=Pollen allergen Amb a 1.1; AltName: Allergen=Amb a 1.1; Flags: Precursor [Ambrosia artemisiifolia] gi|166435|...
		Accession	-10lgP	Coverage (%)	#Peptides	#Unique	Avg. Mass	Description
	2	gi|302595736	225.68	47	10	8	28135	RecName: Full=Oxygen-evolving enhancer protein 2, chloroplastic; Short=OEE2; AltName: Full=23 kDa subunit of oxygen evolving system of photosystem II; AltName: Full=23 kDa thylakoid membrane protein; AltName: Full=OEC ...
		gi|976923382	238.02	38	11	7	26957	Aldolase-type TIM barrel [Cynara cardunculus var. scolymus]
		gi|817033923	174.91	27	7	7	15066	Par h I precursor [Parthenium hysterophorus]
		gi|165909672	128.46	27	4	4	18973	chalcone isomerase [Helianthus annuus]
		gi|527209130	144.05	19	5	3	30888	chloroplast chaperonin 21 [Genlisea aurea]
		gi|332806715	140.75	23	4	3	18012	cyclophilin 2 [Tagetes patula]
		gi|976913359	123.57	7	3	3	53685	ATPase, alpha/beta subunit, N-terminal [Cynara cardunculus var. scolymus]
		gi|727493010	119.4	27	3	3	22850	PREDICTED: photosystem I reaction center subunit II-1, chloroplastic [Camelina sativa]
		gi|729361137	95.89	11	3	3	22638	PREDICTED: peptide methionine sulfoxide reductase A1-like [Tarenaya hassleriana]
		gi|922459058	87.41	11	3	3	38450	PREDICTED: fructose-bisphosphate aldolase, cytoplasmic isozyme-like [Brassica oleracea var. oleracea]
		Accession	-10lgP	Coverage (%)	#Peptides	#Unique	Avg. Mass	Description
	3	gi|817033923	158.44	35	12	12	15066	Par h I precursor [Parthenium hysterophorus]
		gi|976923382	159.61	30	10	9	26957	Aldolase-type TIM barrel [Cynara cardunculus var. scolymus]
		gi|167472849	140.04	58	7	7	17478	pollen allergen Que a 1 isoform [Quercus alba]
		gi|302595736	144.46	37	9	6	28135	RecName: Full=Oxygen-evolving enhancer protein 2, chloroplastic; Short=OEE2; AltName: Full=23 kDa subunit of oxygen evolving system of photosystem II; AltName: Full=23 kDa thylakoid membrane protein; AltName: Full=OEC ...
		gi|976914264	123.83	29	7	5	26330	Chaperonin 21, chloroplast [Cynara cardunculus var. scolymus]
		gi|976913359	123.86	11	4	4	53685	ATPase, alpha/beta subunit, N-terminal [Cynara cardunculus var. scolymus]
		gi|165909672	111.45	27	4	4	18973	chalcone isomerase [Helianthus annuus]
		gi|20385169	105.22	15	3	3	23953	pathogenesis-related protein 5-1 [Helianthus annuus]
		Accession	-10lgP	Coverage (%)	#Peptides	#Unique	Avg. Mass	Description
	4	gi|302595736	171.69	44	7	7	28135	RecName: Full=Oxygen-evolving enhancer protein 2, chloroplastic; Short=OEE2; AltName: Full=23 kDa subunit of oxygen evolving system of photosystem II; AltName: Full=23 kDa thylakoid membrane protein; AltName: Full=OEC ...
		gi|976910921	149.79	7	5	5	98146	ATPase, alpha/beta subunit, N-terminal, partial [Cynara cardunculus var. scolymus]
		gi|976923178	169.49	25	4	4	23054	Nascent polypeptide-associated complex NAC domain-containing protein [Cynara cardunculus var. scolymus]
		gi|1351274	151.9	21	4	4	20540	RecName: Full=Triosephosphate isomerase, cytosolic; Short=TIM; Short=Triose-phosphate isomerase gi|256120|gb|AAB23371.1| triose phosphate isomerase, partial [Lactuca sativa]
		gi|976918943	106.93	22	4	4	18696	Cold-shock conserved site-containing protein, partial [Cynara cardunculus var. scolymus]
		gi|165909672	150.83	34	5	3	18973	chalcone isomerase [Helianthus annuus]
		gi|937423997	145.68	16	3	3	23694	thaumatin-like protein 1 [Mikania micrantha]
		gi|976902802	136.98	17	3	3	22697	Superoxide dismutase, copper/zinc binding domain-containing protein [Cynara cardunculus var. scolymus]
		gi|657998060	127.61	13	3	3	25801	PREDICTED: proteasome subunit beta type-6-like [Malus domestica]
		gi|817033923	85.86	10	3	3	15066	Par h I precursor [Parthenium hysterophorus]
		Accession	-10lgP	Coverage (%)	#Peptides	#Unique	Avg. Mass	Description
	5	gi|165909672	135	34	5	5	18973	chalcone isomerase [Helianthus annuus]
		gi|302595736	126.19	27	5	5	28135	RecName: Full=Oxygen-evolving enhancer protein 2, chloroplastic; Short=OEE2; AltName: Full=23 kDa subunit of oxygen evolving system of photosystem II; AltName: Full=23 kDa thylakoid membrane protein; AltName: Full=OEC ...
		gi|976923382	132.3	11	3	3	26957	Aldolase-type TIM barrel [Cynara cardunculus var. scolymus]
		gi|817033923	110.01	15	3	3	15066	Par h I precursor [Parthenium hysterophorus]
		gi|976914264	89.97	18	3	3	26330	Chaperonin 21, chloroplast [Cynara cardunculus var. scolymus]
		Accession	-10lgP	Coverage (%)	#Peptides	#Unique	Avg. Mass	Description
	6	gi|302595736	147.31	26	5	4	28135	RecName: Full=Oxygen-evolving enhancer protein 2, chloroplastic; Short=OEE2; AltName: Full=23 kDa subunit of oxygen evolving system of photosystem II; AltName: Full=23 kDa thylakoid membrane protein; AltName: Full=OEC ...
		gi|976923178	184.89	27	4	4	23054	Nascent polypeptide-associated complex NAC domain-containing protein [Cynara cardunculus var. scolymus]
		gi|748993758	131.91	9	4	4	53828	ribulose-1,5-bisphosphate carboxylase/oxygenase large subunit (plastid) [Echinacea angustifolia]
		gi|165909672	136.3	34	5	3	18973	chalcone isomerase [Helianthus annuus]
		gi|817033923	112.4	15	3	3	15066	Par h I precursor [Parthenium hysterophorus]
		Accession	-10lgP	Coverage (%)	#Peptides	#Unique	Avg. Mass	Description
	7	gi|817033923	117.51	15	4	4	15066	Par h I precursor [Parthenium hysterophorus]
		gi|165909672	162.15	34	6	3	18973	chalcone isomerase [Helianthus annuus]
		gi|976923382	151.86	15	4	3	26957	Aldolase-type TIM barrel [Cynara cardunculus var. scolymus]
		gi|976904910	133.83	16	4	3	34889	Photosystem II PsbO, manganese-stabilising [Cynara cardunculus var. scolymus]
		gi|66821923	125.12	7	3	3	48939	ribulose-1,5-bisphosphate carboxylase/oxygenase large subunit [Cinnamodendron ekmanii]
		gi|222088202	108.45	6	3	3	70678	heat shock protein 70.58 [Ageratina adenophora]
		Accession	-10lgP	Coverage (%)	#Peptides	#Unique	Avg. Mass	Description
	8	gi|302595735	250.15	42	11	3	34224	RecName: Full=Oxygen-evolving enhancer protein 1, chloroplastic; Short=OEE1; AltName: Full=33 kDa subunit of oxygen evolving system of photosystem II; AltName: Full=33 kDa thylakoid membrane protein; AltName: Full=OEC ...
		gi|75755946	133.85	37	3	3	10770	TO68-13 [Taraxacum officinale] (Triosephosphate isomerase)
		Accession	-10lgP	Coverage (%)	#Peptides	#Unique	Avg. Mass	Description
	9	gi|976918965	186.36	18	6	4	34511	Aldolase-type TIM barrel [Cynara cardunculus var. scolymus]
		gi|976917633	183.9	8	4	4	78368	Chaperone DnaK [Cynara cardunculus var. scolymus]
		gi|976923178	149.61	25	4	4	23054	Nascent polypeptide-associated complex NAC domain-containing protein [Cynara cardunculus var. scolymus]
		gi|1351274	146.83	21	4	4	20540	RecName: Full=Triosephosphate isomerase, cytosolic; Short=TIM; Short=Triose-phosphate isomerase gi|256120|gb|AAB23371.1| triose phosphate isomerase, partial [Lactuca sativa]
		gi|976913141	172.47	16	6	3	46989	Calreticulin [Cynara cardunculus var. scolymus]
		gi|848864792	138.39	16	4	3	29070	PREDICTED: endochitinase PR4 [Erythranthe guttata] gi|604341748|gb|EYU40983.1| hypothetical protein MIMGU_mgv1a011672mg [Erythranthe guttata]
		gi|976899454	135.15	10	4	3	55651	disulfide isomerase [Cynara cardunculus var. scolymus]
		gi|75317445	120.29	19	4	3	34233	RecName: Full=Basic peroxidase; AltName: Full=ZePrx33.44; AltName: Full=ZePrx34.70; Flags: Precursor gi|66862728|emb|CAI54299.1| putative peroxidase [Zinnia violacea] gi|66862732|emb|CAI54301.1| putative peroxidase [Zin...
		gi|82394883	124.43	11	3	3	33968	xyloglucan endotransglucosylase [Gerbera hybrid cultivar]
		gi|727354763	106.98	17	3	3	21712	ribulose-1,5-bisphosphate carboxylase/oxygenase large subunit, partial (chloroplast) [Ceriops tagal] gi|829580650|gb|AKL78734.1| ribulose-1,5-bisphosphate carboxylase/oxygenase large subunit, partial (chloroplast) [Ceriops tag...
		gi|976926513	106.26	18	3	3	25829	Rossmann-like alpha/beta/alpha sandwich fold [Cynara cardunculus var. scolymus]
		gi|159139067	62.33	19	3	3	20735	poligalacturonase inhibitor protein precursor, partial [Helianthus annuus] gi|159139069|gb|ABW89510.1| poligalacturonase inhibitor protein precursor, partial [Helianthus annuus] gi|159139071|gb|ABW89511.1| poligalacturonase in...
		Accession	-10lgP	Coverage (%)	#Peptides	#Unique	Avg. Mass	Description
	10	gi|663156849	120.34	21	6	6	36859	polygalacturonase-inhibiting protein 2 [Helianthus annuus]
		gi|976913676	190.5	15	8	5	44041	Aldolase-type TIM barrel, partial [Cynara cardunculus var. scolymus]
		gi|976909721	128.7	9	4	4	57469	Aspartic peptidase [Cynara cardunculus var. scolymus] (cyprosin like)
		gi|332806715	132.9	23	3	3	18012	cyclophilin 2 [Tagetes patula]
		gi|727354763	114.86	17	3	3	21712	ribulose-1,5-bisphosphate carboxylase/oxygenase large subunit, partial (chloroplast) [Ceriops tagal] gi|829580650|gb|AKL78734.1| ribulose-1,5-bisphosphate carboxylase/oxygenase large subunit, partial (chloroplast) [Ceriops tag...
		gi|976924146	107.44	9	3	3	41034	Ferredoxin-NADP+ reductase [Cynara cardunculus var. scolymus]
		gi|976807531	97.39	8	3	3	45724	Peptidase S10, serine carboxypeptidase, partial [Cynara cardunculus var. scolymus]
		Accession	-10lgP	Coverage (%)	#Peptides	#Unique	Avg. Mass	Description
	11	gi|976807531	146.69	8	4	4	45724	Peptidase S10, serine carboxypeptidase, partial [Cynara cardunculus var. scolymus]
		gi|700254344	115.11	14	4	4	33039	nitrilase/cyanide hydratase and apolipoprotein N-acyltransferase family protein, partial [Lactuca sativa] (carbon nitrogen-hidrolase, omega amilase)
		gi|976913676	173.3	23	9	3	44041	Aldolase-type TIM barrel, partial [Cynara cardunculus var. scolymus]
		gi|734422968	131.74	14	3	3	32996	26S proteasome non-ATPase regulatory subunit 4 [Glycine soja] (Proteasome subunit Rpn10)
		gi|28804503	120.05	22	3	3	19561	thiol protease [Tripolium pannonicum] (cysteine protease, cyteine proteinase, papain-like family)
		gi|727354763	97.72	17	3	3	21712	ribulose-1,5-bisphosphate carboxylase/oxygenase large subunit, partial (chloroplast) [Ceriops tagal] gi|829580650|gb|AKL78734.1| ribulose-1,5-bisphosphate carboxylase/oxygenase large subunit, partial (chloroplast) [Ceriops tag...
		Accession	-10lgP	Coverage (%)	#Peptides	#Unique	Avg. Mass	Description
	12	gi|976911132	141.25	20	6	6	24651	Ribonuclease T2, active site-containing protein [Cynara cardunculus var. scolymus]
		gi|976925118	172.5	18	6	5	34639	Photosystem II PsbO, manganese-stabilising [Cynara cardunculus var. scolymus] (oxigen evolving protein)
		gi|645243873	124.58	18	4	4	27401	PREDICTED: proteasome subunit alpha type-6 [Prunus mume]
		gi|976918965	205.93	28	10	3	34511	Aldolase-type TIM barrel [Cynara cardunculus var. scolymus]
		gi|4388533	114.89	10	3	3	49135	F1-ATP synthase, beta subunit, partial [Sorghum bicolor]
		gi|48375044	108.54	13	3	3	22037	putative mitochondrial malate dehydrogenase [Nicotiana tabacum]
		gi|729361137	105.03	11	3	3	22638	PREDICTED: peptide methionine sulfoxide reductase A1-like [Tarenaya hassleriana]
		Accession	-10lgP	Coverage (%)	#Peptides	#Unique	Avg. Mass	Description
	13	gi|976923382	152.08	15	5	4	26957	Aldolase-type TIM barrel [Cynara cardunculus var. scolymus]
		gi|976921437	95.35	3	3	3	108371	RNA-induced silencing complex, nuclease component Tudor-SN [Cynara cardunculus var. scolymus]
		gi|951061066	85.8	11	3	3	22473	PREDICTED: peptide methionine sulfoxide reductase-like [Vigna radiata var. radiata] gi|951061073|ref|XP_014522748.1| PREDICTED: peptide methionine sulfoxide reductase-like [Vigna radiata var. radiata]
		gi|976905497	79.31	12	3	3	36306	Lactate dehydrogenase/glycoside hydrolase, family 4, C-terminal [Cynara cardunculus var. scolymus]
		gi|976899679	68.78	21	3	3	22874	Cupin 1 [Cynara cardunculus var. scolymus] (germinin like)
		Accession	-10lgP	Coverage (%)	#Peptides	#Unique	Avg. Mass	Description
	14	gi|976913676	150.03	11	4	4	44041	Aldolase-type TIM barrel, partial [Cynara cardunculus var. scolymus]
		gi|976918201	132.13	22	4	4	27244	Proteasome, alpha-subunit, N-terminal domain-containing protein [Cynara cardunculus var. scolymus]
		gi|976917387	132.56	25	5	3	23629	Bacterial transferase hexapeptide repeat-containing protein [Cynara cardunculus var. scolymus] (gamma carbonyl anhydrase)
		gi|727354763	124.14	17	3	3	21712	ribulose-1,5-bisphosphate carboxylase/oxygenase large subunit, partial (chloroplast) [Ceriops tagal] gi|829580650|gb|AKL78734.1| ribulose-1,5-bisphosphate carboxylase/oxygenase large subunit, partial (chloroplast) [Ceriops tag...
		gi|976921437	111.39	3	3	3	108371	RNA-induced silencing complex, nuclease component Tudor-SN [Cynara cardunculus var. scolymus]
		Accession	-10lgP	Coverage (%)	#Peptides	#Unique	Avg. Mass	Description
	15	gi|976917387	128.47	39	8	4	23629	Bacterial transferase hexapeptide repeat-containing protein [Cynara cardunculus var. scolymus]
		gi|976928737	104.64	16	5	4	33855	Ferredoxin reductase-type FAD-binding domain-containing protein [Cynara cardunculus var. scolymus]
		gi|976918201	130.11	21	4	4	27244	Proteasome, alpha-subunit, N-terminal domain-containing protein [Cynara cardunculus var. scolymus]
		gi|976911191	93.82	14	3	3	32060	Glyceraldehyde 3-phosphate dehydrogenase, catalytic domain-containing protein [Cynara cardunculus var. scolymus]
		Accession	-10lgP	Coverage (%)	#Peptides	#Unique	Avg. Mass	Description
	17	gi|976899814	105.41	31	3	3	12101	cytochrome c, class I [Cynara cardunculus var. scolymus]
		gi|2996096	100.48	8	3	3	49378	translation elongation factor-1 alpha [Oryza sativa Japonica Group] (GTP binding elengation)
		Accession	-10lgP	Coverage (%)	#Peptides	#Unique	Avg. Mass	Description
	18	gi|976927409	127.11	19	4	4	22878	Cupin 1 [Cynara cardunculus var. scolymus]
		gi|976926390	64.39	11	3	3	25973	Proteasome A-type subunit [Cynara cardunculus var. scolymus]
		Accession	-10lgP	Coverage (%)	#Peptides	#Unique	Avg. Mass	Description
	21	gi|527182282	69.44	10	5	5	32298	actin, partial [Genlisea aurea]
		gi|937423997	118.65	25	6	3	23694	thaumatin-like protein 1 [Mikania micrantha]
		Accession	-10lgP	Coverage (%)	#Peptides	#Unique	Avg. Mass	Description
	22	gi|976929238	56.83	9	3	3	28358	Actin/actin-like conserved site-containing protein [Cynara cardunculus var. scolymus]
		gi|38492423	47.86	20	3	3	17364	Chain A, Birch Pollen Allergen Bet V 1 Mutant E45s
		Accession	-10lgP	Coverage (%)	#Peptides	#Unique	Avg. Mass	Description
	23	gi|747090995	72.69	13	3	3	24548	PREDICTED: proteasome subunit beta type-1-like [Sesamum indicum]
		Accession	-10lgP	Coverage (%)	#Peptides	#Unique	Avg. Mass	Description
	27	gi|729316051	115.15	18	3	3	24614	PREDICTED: oxygen-evolving enhancer protein 1-1, chloroplastic [Tarenaya hassleriana]
		gi|802562610	80.5	30	3	3	11493	PREDICTED: 60S acidic ribosomal protein P2A-like [Jatropha curcas] gi|802562612|ref|XP_012066460.1| PREDICTED: 60S acidic ribosomal protein P2A-like [Jatropha curcas] gi|643736396|gb|KDP42715.1| hypothetical protein JCGZ_...
		Accession	-10lgP	Coverage (%)	#Peptides	#Unique	Avg. Mass	Description
	28	gi|703141445	92.21	5	4	4	87754	Cell division cycle protein 48-like protein [Morus notabilis] gi|587929010|gb|EXC16185.1| (AAA- ATPase type)
		gi|976906046	86.67	7	4	4	43246	Glutamine synthetase, beta-Grasp [Cynara cardunculus var. scolymus]
		gi|976906424	64.4	6	4	4	56694	Gamma-glutamyltranspeptidase [Cynara cardunculus var. scolymus]
		gi|976923741	94.11	16	5	3	36139	Aldolase-type TIM barrel [Cynara cardunculus var. scolymus]
		gi|317373797	78.07	6	3	3	50144	chloroplast phosphoglycerate kinase 3 [Helianthus annuus]
		gi|901824423	75.51	10	3	3	37212	70 kDa heat shock protein [Zostera marina]
		gi|817033923	68.89	12	3	3	15066	Par h I precursor [Parthenium hysterophorus]
		Accession	-10lgP	Coverage (%)	#Peptides	#Unique	Avg. Mass	Description
	29	gi|158726716	154.25	19	7	7	48612	chloroplast ribulose 1,5-bisphosphate carboxylase/oxygenase activase [Flaveria bidentis]
		gi|976909046	117.73	8	4	4	57354	AAA+ ATPase domain-containing protein [Cynara cardunculus var. scolymus]
		gi|743807485	74.3	7	3	3	53363	PREDICTED: NADP-dependent glyceraldehyde-3-phosphate dehydrogenase-like isoform X3 [Populus euphratica]
		Accession	-10lgP	Coverage (%)	#Peptides	#Unique	Avg. Mass	Description
	30	gi|748993758	153.28	15	7	7	53828	ribulose-1,5-bisphosphate carboxylase/oxygenase large subunit (plastid) [Echinacea angustifolia]
		gi|976913359	138.41	16	6	6	53685	ATPase, alpha/beta subunit, N-terminal [Cynara cardunculus var. scolymus]
		gi|976924044	235.99	42	19	5	44072	Enolase [Cynara cardunculus var. scolymus]
		gi|976928968	117.38	8	5	4	66798	Glycoside hydrolase, catalytic domain-containing protein, partial [Cynara cardunculus var. scolymus](glucan endo 1,3-beta glycosidase)
		gi|976913676	167.86	19	8	3	44041	Aldolase-type TIM barrel, partial [Cynara cardunculus var. scolymus]
		gi|976905497	127.6	13	4	3	36306	Lactate dehydrogenase/glycoside hydrolase, family 4, C-terminal [Cynara cardunculus var. scolymus]
		gi|85813770	88.47	4	3	3	75849	xylan 1,4-beta-xylosidase [Populus tremula x Populus alba] (arabinofuronosidase)
		gi|530418914	62.14	5	3	3	69238	aurone synthase [Coreopsis grandiflora] (polyphenol oxidase)
		Accession	-10lgP	Coverage (%)	#Peptides	#Unique	Avg. Mass	Description
	31	gi|976913676	221.28	31	14	5	44041	Aldolase-type TIM barrel, partial [Cynara cardunculus var. scolymus]
		gi|548959564	103.79	10	3	3	38780	cinnamyl alcohol dehydrogenase 3 [Carthamus tinctorius] (hydroxigeraniol-mannitol oxidoreductase-dehydrogenase )
		gi|159139067	93.85	19	3	3	20735	poligalacturonase inhibitor protein precursor, partial [Helianthus annuus] gi|159139069|gb|ABW89510.1| poligalacturonase inhibitor protein precursor, partial [Helianthus annuus] gi|159139071|gb|ABW89511.1| poligalacturonase in...
		Accession	-10lgP	Coverage (%)	#Peptides	#Unique	Avg. Mass	Description
	32	gi|976905497	232.66	42	24	3	36306	Lactate dehydrogenase/glycoside hydrolase, family 4, C-terminal [Cynara cardunculus var. scolymus]
		gi|976923741	136.84	16	6	3	36139	Aldolase-type TIM barrel [Cynara cardunculus var. scolymus]
		gi|2606077	80.84	11	3	3	37356	auxin-induced protein [Helianthus annuus] (aldo-keto reductase)
		gi|976917036	68.81	14	3	3	31912	Metridin-like ShK toxin [Cynara cardunculus var. scolymus] (prolyl hydroxilase)
		Accession	-10lgP	Coverage (%)	#Peptides	#Unique	Avg. Mass	Description
	33	gi|976911466	104.56	13	5	5	34714	Reversibly glycosylated polypeptide family [Cynara cardunculus var. scolymus] (alpha1,4 glucan protein-UPD arabinopyranose)
		gi|700254344	95.7	16	5	5	33039	nitrilase/cyanide hydratase and apolipoprotein N-acyltransferase family protein, partial [Lactuca sativa]
		gi|902550458	93.05	22	8	4	36721	glyceraldehyde-3-phosphatedehydrogenase [Dendrobium catenatum]
		gi|976921420	76.81	3	5	4	111247	Galactose mutarotase-like domain-containing protein [Cynara cardunculus var. scolymus] (alpha mannosidase like)
		gi|548959564	83.79	12	4	4	38780	cinnamyl alcohol dehydrogenase 3 [Carthamus tinctorius]
		gi|729382202	131.2	18	8	3	42749	PREDICTED: malate dehydrogenase, chloroplastic [Tarenaya hassleriana] gi|729382205|ref|XP_010550600.1| PREDICTED: malate dehydrogenase, chloroplastic [Tarenaya hassleriana]
		gi|976918850	67.18	10	3	3	34188	Chaperone DnaJ, C-terminal [Cynara cardunculus var. scolymus]
		Accession	-10lgP	Coverage (%)	#Peptides	#Unique	Avg. Mass	Description
	34	gi|659121409	147.04	15	6	6	35736	PREDICTED: malate dehydrogenase, cytoplasmic [Cucumis melo]
		gi|976913676	181.39	26	9	3	44041	Aldolase-type TIM barrel, partial [Cynara cardunculus var. scolymus]
		Accession	-10lgP	Coverage (%)	#Peptides	#Unique	Avg. Mass	Description
	35	gi|748993758	183.51	25	10	6	53828	ribulose-1,5-bisphosphate carboxylase/oxygenase large subunit (plastid) [Echinacea angustifolia]
		gi|976916564	126.3	12	5	5	43035	FAS1 domain-containing protein [Cynara cardunculus var. scolymus] (Fascilin arabinogalagtan)
		gi|729421249	111.85	7	3	3	44951	PREDICTED: 60S ribosomal protein L4-1-like [Tarenaya hassleriana]
		gi|357514319	105.16	9	3	3	57995	alanine aminotransferase [Medicago truncatula] gi|355521470|gb|AET01924.1| alanine aminotransferase [Medicago truncatula]
		gi|976913676	98.36	11	3	3	44041	Aldolase-type TIM barrel, partial [Cynara cardunculus var. scolymus]
		gi|460368885	83.76	7	3	3	60201	PREDICTED: dihydrolipoyl dehydrogenase 2, chloroplastic-like [Solanum lycopersicum] (lipoamide dehydrogenase)
		Accession	-10lgP	Coverage (%)	#Peptides	#Unique	Avg. Mass	Description
	36	gi|748993758	151.41	16	7	7	53828	ribulose-1,5-bisphosphate carboxylase/oxygenase large subunit (plastid) [Echinacea angustifolia]
		gi|976899454	125.14	13	6	4	55651	disulfide isomerase [Cynara cardunculus var. scolymus]
		gi|669124922	90.34	6	4	3	68001	aurone synthase [Coreopsis grandiflora]
		gi|976916564	103.86	12	3	3	43035	FAS1 domain-containing protein [Cynara cardunculus var. scolymus]
		Accession	-10lgP	Coverage (%)	#Peptides	#Unique	Avg. Mass	Description
	37	gi|694325003	77.64	14	4	4	32551	PREDICTED: U2 small nuclear ribonucleoprotein A'-like [Pyrus x bretschneideri]
		gi|976913676	88.78	10	5	3	44041	Aldolase-type TIM barrel, partial [Cynara cardunculus var. scolymus]
		gi|657997641	68.92	15	3	3	17873	PREDICTED: malate dehydrogenase-like [Malus domestica]
		Accession	-10lgP	Coverage (%)	#Peptides	#Unique	Avg. Mass	Description
	38	gi|984910441	168.33	19	7	7	53887	ATP synthase CF1 beta subunit (chloroplast) [Glycyrrhiza lepidota]
		gi|976926025	145.48	16	6	6	40878	Fructose-1,6-bisphosphatase, active site-containing protein [Cynara cardunculus var. scolymus]
		gi|729414715	123.42	13	6	6	43844	PREDICTED: coproporphyrinogen-III oxidase 1, chloroplastic [Tarenaya hassleriana]
		gi|976913676	215.84	27	17	5	44041	Aldolase-type TIM barrel, partial [Cynara cardunculus var. scolymus]
		gi|976908611	170.1	33	9	4	39851	Photosystem II HCF136, stability/assembly factor [Cynara cardunculus var. scolymus]
		gi|3893822	156.65	20	7	4	59520	ATPase beta subunit [Nicotiana sylvestris]
		gi|976926362	129.68	13	4	4	38047	Porphobilinogen deaminase, C-terminal [Cynara cardunculus var. scolymus]
		gi|302127822	140.84	20	7	3	43009	putative pectate lyase precursor [Ambrosia artemisiifolia]
		gi|238846406	98.2	9	4	3	53800	aldehyde dehydrogenase 1 [Artemisia annua]
		gi|727354763	104.76	17	3	3	21712	ribulose-1,5-bisphosphate carboxylase/oxygenase large subunit, partial (chloroplast) [Ceriops tagal] gi|829580650|gb|AKL78734.1| ribulose-1,5-bisphosphate carboxylase/oxygenase large subunit, partial (chloroplast) [Ceriops tag...
		gi|976921209	97.78	12	3	3	37237	Nucleotide-binding, alpha-beta plait [Cynara cardunculus var. scolymus]
		gi|159139067	89.46	19	3	3	20735	poligalacturonase inhibitor protein precursor, partial [Helianthus annuus] gi|159139069|gb|ABW89510.1| poligalacturonase inhibitor protein precursor, partial [Helianthus annuus] gi|159139071|gb|ABW89511.1| poligalacturonase in...
		gi|976898943	67.2	7	3	3	40242	Aminotransferase, class IV [Cynara cardunculus var. scolymus] (branched chain amino transferase)
		Accession	-10lgP	Coverage (%)	#Peptides	#Unique	Avg. Mass	Description
	39	gi|32186902	168.92	23	8	8	41856	actin [Gossypium hirsutum]
		gi|976913676	208.35	26	11	4	44041	Aldolase-type TIM barrel, partial [Cynara cardunculus var. scolymus]
		gi|302127818	148.27	12	6	4	43043	putative pectate lyase precursor [Ambrosia artemisiifolia]
		gi|970021885	93.97	10	4	4	41246	PREDICTED: alcohol dehydrogenase 1 [Solanum pennellii]
		gi|976825204	77.43	17	4	4	29255	Aspartic peptidase [Cynara cardunculus var. scolymus]
		gi|546363486	165.96	25	7	3	42637	S-adenosylmethionine synthetase [Helianthus annuus]
		gi|703144351	147.25	13	4	3	36490	Malate dehydrogenase 1 [Morus notabilis] gi|587931420|gb|EXC18507.1| Malate dehydrogenase 1 [Morus notabilis]
		gi|976914289	106.15	18	4	3	31564	Mannose-6-phosphate receptor binding domain-containing protein [Cynara cardunculus var. scolymus]
		gi|66821923	106.34	7	3	3	48939	ribulose-1,5-bisphosphate carboxylase/oxygenase large subunit [Cinnamodendron ekmanii]
		gi|729337934	104.56	9	3	3	48099	PREDICTED: glyceraldehyde-3-phosphate dehydrogenase GAPB, chloroplastic [Tarenaya hassleriana]
		gi|295982059	95.64	8	3	3	45975	Chain A, Structure Of The Peroxisomal 3-Ketoacyl-Coa Thiolase From Sunflower gi|295982060|pdb|2WUA|B Chain B, Structure Of The Peroxisomal 3-Ketoacyl-Coa Thiolase From Sunflower
		Accession	-10lgP	Coverage (%)	#Peptides	#Unique	Avg. Mass	Description
	40	gi|976925118	124.86	12	3	3	34639	Photosystem II PsbO, manganese-stabilising [Cynara cardunculus var. scolymus]
		Accession	-10lgP	Coverage (%)	#Peptides	#Unique	Avg. Mass	Description
	41	gi|697121013	75.48	28	5	5	13504	PREDICTED: 60S ribosomal protein L23-like isoform X3 [Nicotiana tomentosiformis]
		gi|848878637	92.72	31	4	4	16349	PREDICTED: 40S ribosomal protein S14 [Erythranthe guttata] gi|604330490|gb|EYU35518.1| hypothetical protein MIMGU_mgv1a015646mg [Erythranthe guttata]
		gi|1053059	74.38	21	3	3	14324	histone H3, partial [Triticum aestivum]
		Accession	-10lgP	Coverage (%)	#Peptides	#Unique	Avg. Mass	Description
	42	gi|976914264	145.34	26	6	4	26330	Chaperonin 21, chloroplast [Cynara cardunculus var. scolymus]
		gi|460413916	105.11	23	4	4	18846	PREDICTED: putative cytochrome c oxidase subunit 5b-like [Solanum lycopersicum]
		gi|825715377	87.64	16	3	3	19206	ribulose-1,5-bisphosphate carboxylase/oxygenase large subunit, partial (chloroplast) [Circaea lutetiana]
		gi|976920319	72.68	19	3	3	15520	Histone core [Cynara cardunculus var. scolymus]
		Accession	-10lgP	Coverage (%)	#Peptides	#Unique	Avg. Mass	Description
	43	gi|976922425	107.04	20	5	5	28269	Ribosomal protein S6e [Cynara cardunculus var. scolymus] (40S ribosomal protein)
		gi|1709006	66.58	8	3	3	39513	RecName: Full=S-adenosylmethionine synthase 3; Short=AdoMet synthase 3; AltName: Full=Methionine adenosyltransferase 3; Short=MAT 3 gi|726032|gb|AAA81379.1| S-adenosylmethionine synthetase, partial [Actinidia chinensis]
		Accession	-10lgP	Coverage (%)	#Peptides	#Unique	Avg. Mass	Description
	44	gi|976919786	79.14	3	3	3	112457	Acyl-CoA-binding protein, ACBP [Cynara cardunculus var. scolymus]
		Accession	-10lgP	Coverage (%)	#Peptides	#Unique	Avg. Mass	Description
	45	gi|747099647	88.37	22	5	5	19812	PREDICTED: reactive Intermediate Deaminase A, chloroplastic [Sesamum indicum]
		gi|976929238	72.18	14	4	4	28358	Actin/actin-like conserved site-containing protein [Cynara cardunculus var. scolymus]
		gi|703068504	72.47	13	3	3	22411	Monothiol glutaredoxin-S15 [Morus notabilis] gi|587842659|gb|EXB33239.1| Monothiol glutaredoxin-S15 [Morus notabilis]
		Accession	-10lgP	Coverage (%)	#Peptides	#Unique	Avg. Mass	Description
	46	gi|50978416	104.4	33	4	3	15425	Cu/Zn superoxide dismutase [Helianthus annuus]
		gi|449434570	81.7	7	3	3	59808	PREDICTED: ATP synthase subunit beta, mitochondrial [Cucumis sativus] gi|700196952|gb|KGN52129.1| hypothetical protein Csa_5G611600 [Cucumis sativus]
		gi|976905306	78.9	7	3	3	56702	Chaperonin Cpn60 [Cynara cardunculus var. scolymus]
		gi|825715826	77.03	7	3	3	56022	ATP synthase F1 subunit 1 (mitochondrion) [Viviania marifolia]
		Accession	-10lgP	Coverage (%)	#Peptides	#Unique	Avg. Mass	Description
	47	gi|976909061	65.03	27	3	3	12851	Chaperonin Cpn10 [Cynara cardunculus var. scolymus]
		Accession	-10lgP	Coverage (%)	#Peptides	#Unique	Avg. Mass	Description
	48	gi|3914999	128.58	20	6	5	22211	RecName: Full=Superoxide dismutase [Cu-Zn], chloroplastic; Flags: Precursor gi|1944326|dbj|BAA19675.1| copper/zinc-superoxide dismutase precursor [Solidago canadensis var. scabra]
		gi|283049930	66.64	9	3	3	29958	chloroplast managanese stabilizing protein [Capsicum annuum] (oxigen evolving protein)
		gi|657993075	64.4	15	3	3	17734	PREDICTED: regulator of ribonuclease-like protein 2 [Malus domestica] (4-hydroxy glutarate -metyl)
		Accession	-10lgP	Coverage (%)	#Peptides	#Unique	Avg. Mass	Description
	49	gi|743894177	111	28	5	5	17718	PREDICTED: ubiquitin-40S ribosomal protein S27a-like [Populus euphratica]
		gi|575096627	126.15	20	4	4	24582	putative heterogeneous nuclear ribonucleoprotein F-like, partial [Olea europaea]
		gi|960468742	117.82	23	4	4	28877	PREDICTED: ADP-ribosylation factor 2 [Brachypodium distachyon]
		gi|269856434	194.69	54	10	3	15455	Cu/Zn superoxide dismutase [Mikania micrantha]
		gi|902550499	167.41	18	9	3	50237	beta-1 tubulin [Dendrobium catenatum]
		gi|694358154	125.3	24	6	3	25427	PREDICTED: nucleoside diphosphate kinase 2, chloroplastic-like [Pyrus x bretschneideri]
		gi|732558995	91.82	20	6	3	40271	eukaryotic initiation factor 4A-II-like protein, partial [Pinus massoniana]
		gi|685383764	110.94	30	5	3	12897	PREDICTED: histone H2B, partial [Brassica rapa]
		Accession	-10lgP	Coverage (%)	#Peptides	#Unique	Avg. Mass	Description
	50	gi|302595736	97.51	19	6	6	28135	RecName: Full=Oxygen-evolving enhancer protein 2, chloroplastic; Short=OEE2; AltName: Full=23 kDa subunit of oxygen evolving system of photosystem II; AltName: Full=23 kDa thylakoid membrane protein; AltName: Full=OEC ...
		Accession	-10lgP	Coverage (%)	#Peptides	#Unique	Avg. Mass	Description
	51	gi|976917157	89.28	29	5	4	18606	Allergen V5/Tpx-1-related protein [Cynara cardunculus var. scolymus]
		gi|302595736	104.81	21	6	3	28135	RecName: Full=Oxygen-evolving enhancer protein 2, chloroplastic; Short=OEE2; AltName: Full=23 kDa subunit of oxygen evolving system of photosystem II; AltName: Full=23 kDa thylakoid membrane protein; AltName: Full=OEC ...
		Accession	-10lgP	Coverage (%)	#Peptides	#Unique	Avg. Mass	Description
	52	gi|976907914	73.61	14	3	3	24091	Thaumatin [Cynara cardunculus var. scolymus]
